# Supplementary material for: Motivations for Use, User Experience and Quality of Reproductive Health Mobile Applications in a Pre-Menopausal User Base: A Scoping Review
Source: Healthcare (Basel). 2025 Apr 11;13(8):877. doi: 10.3390/healthcare13080877 (PMC12027448; doi:10.3390/healthcare13080877)
Supplement: Supplementary file 1 [file healthcare-13-00877-s001.zip]

Archive with 1 entries (1 files):
- healthcare-3533487-supplementary.pdf
